# Supplementary material for: Counteracting Traditional Knowledge Erosion: An Ethnobotanical Survey in Valle Imagna (Bergamo, Italy) to Foster Intergenerational Transfer
Source: Plants (Basel). 2025 Nov 14;14(22):3477. doi: 10.3390/plants14223477 (PMC12656025; doi:10.3390/plants14223477)
Supplement: Supplementary file 1 [file plants-14-03477-s001.zip]

Archive with 1 entries (1 files):
- plants-3974510-supplementary.pdf
